# Supplementary material for: Alfalfa Spring Black Stem and Leaf Spot Disease Caused by Phoma medicaginis: Epidemic Occurrence and Impacts
Source: Microorganisms. 2024 Jun 24;12(7):1279. doi: 10.3390/microorganisms12071279 (PMC11279198; doi:10.3390/microorganisms12071279)
Supplement: Supplementary file 1 [file microorganisms-12-01279-s001.zip]

Archive with 1 entries (1 files):
- microorganisms-3004474-supplementary.pdf
